# Supplementary material for: Two new species of Yaginumaella, Prószyński 1976 from Yunnan, China (Araneae, Salticidae)
Source: Zookeys. 2016 Sep 29;(620):57–66. doi: 10.3897/zookeys.620.7895 (PMC5102422; doi:10.3897/zookeys.620.7895)
Supplement: XML Treatment for Yaginumaella [file zookeys.620.7895-treatment1.xml]

<!DOCTYPE tp:taxon-treatment
  PUBLIC "-//TaxonX//DTD Taxonomic Treatment Publishing DTD v0 20100105//EN" "tax-treatment-NSO.dtd">
<tp:taxon-treatment xmlns:tp="http://www.plazi.org/taxpub"><tp:treatment-meta><kwd-group><label>Taxon classification</label><kwd><named-content content-type="kingdom">Animalia</named-content></kwd><kwd><named-content content-type="order">Araneae</named-content></kwd><kwd><named-content content-type="family">Salticidae</named-content></kwd></kwd-group><mixed-citation publication-type="journal"><person-group><name><surname>Liu</surname><given-names>Wang</given-names></name><name><surname>Yang</surname><given-names>Su-Fang</given-names></name><name><surname>Peng</surname><given-names>Xian-Jin</given-names></name></person-group><article-title>Two new species of <italic><tp:taxon-name><tp:taxon-name-part taxon-name-part-type="genus">Yaginumaella</tp:taxon-name-part></tp:taxon-name></italic>, Prószyński 1976 from Yunnan, China (<tp:taxon-name><tp:taxon-name-part taxon-name-part-type="order">Araneae</tp:taxon-name-part></tp:taxon-name>, <tp:taxon-name><tp:taxon-name-part taxon-name-part-type="family">Salticidae</tp:taxon-name-part></tp:taxon-name>)</article-title><source>Zookeys</source><day>29</day><month>9</month><year>2016</year><volume>2016</volume><issue>620</issue><fpage>57</fpage><lpage>66</lpage><pub-id pub-id-type="doi">10.3897/zookeys.620.7895</pub-id></mixed-citation></tp:treatment-meta><tp:nomenclature><tp:taxon-name>
            <tp:taxon-name-part taxon-name-part-type="genus">Yaginumaella</tp:taxon-name-part>
          </tp:taxon-name><tp:taxon-authority>Prószyński, 1976</tp:taxon-authority></tp:nomenclature><tp:treatment-sec sec-type="description" id="SECID0E4KAC"><p>Females in <italic><tp:taxon-name><tp:taxon-name-part taxon-name-part-type="genus">Yaginumaella</tp:taxon-name-part></tp:taxon-name></italic> have sclerotized blind hoods on epigyne, which are far away from the posterior edge, and differ in size and location. Copulatory ducts are of different length, with an internal ridge in the majority of species. The shape and size of spermathecae differ in various species.</p><p>Palpal organ in males rather simple, with end of embolus lying in a special groove on the ventral surface of cymbium usually more or less expanded laterally. Seminal receptacle thick. Cymbium densely covered with setae. Tibial apophysis robust and heavily sclerotized. Species differ in length and shape of embolus, bulb, and cymbium.</p></tp:treatment-sec></tp:taxon-treatment>
