# Supplementary material for: Two new species of Yaginumaella, Prószyński 1976 from Yunnan, China (Araneae, Salticidae)
Source: Zookeys. 2016 Sep 29;(620):57–66. doi: 10.3897/zookeys.620.7895 (PMC5102422; doi:10.3897/zookeys.620.7895)
Supplement: XML Treatment for Yaginumaella lushuiensis [file zookeys.620.7895-treatment2.xml]

<!DOCTYPE tp:taxon-treatment
  PUBLIC "-//TaxonX//DTD Taxonomic Treatment Publishing DTD v0 20100105//EN" "tax-treatment-NSO.dtd">
<tp:taxon-treatment xmlns:tp="http://www.plazi.org/taxpub"><tp:treatment-meta><kwd-group><label>Taxon classification</label><kwd><named-content content-type="kingdom">Animalia</named-content></kwd><kwd><named-content content-type="order">Araneae</named-content></kwd><kwd><named-content content-type="family">Salticidae</named-content></kwd></kwd-group><mixed-citation publication-type="journal"><person-group><name><surname>Liu</surname><given-names>Wang</given-names></name><name><surname>Yang</surname><given-names>Su-Fang</given-names></name><name><surname>Peng</surname><given-names>Xian-Jin</given-names></name></person-group><article-title>Two new species of <italic><tp:taxon-name><tp:taxon-name-part taxon-name-part-type="genus">Yaginumaella</tp:taxon-name-part></tp:taxon-name></italic>, Prószyński 1976 from Yunnan, China (<tp:taxon-name><tp:taxon-name-part taxon-name-part-type="order">Araneae</tp:taxon-name-part></tp:taxon-name>, <tp:taxon-name><tp:taxon-name-part taxon-name-part-type="family">Salticidae</tp:taxon-name-part></tp:taxon-name>)</article-title><source>Zookeys</source><day>29</day><month>9</month><year>2016</year><volume>2016</volume><issue>620</issue><fpage>57</fpage><lpage>66</lpage><pub-id pub-id-type="doi">10.3897/zookeys.620.7895</pub-id></mixed-citation></tp:treatment-meta><tp:nomenclature><tp:taxon-name>
            <tp:taxon-name-part taxon-name-part-type="genus">Yaginumaella</tp:taxon-name-part>
            <tp:taxon-name-part taxon-name-part-type="species">lushuiensis</tp:taxon-name-part>
            <object-id xmlns:xlink="http://www.w3.org/1999/xlink" content-type="zoobank" xlink:type="simple">http://zoobank.org/379A5DDF-82DF-4CAA-9955-78D61F82690A</object-id>
          </tp:taxon-name><tp:taxon-status xmlns:xlink="http://www.w3.org/1999/xlink" xlink:type="simple">sp. n.</tp:taxon-status><xref ref-type="fig" rid="F1">Figs 1–3</xref><xref ref-type="fig" rid="F2">, 4–6</xref><xref ref-type="fig" rid="F3">, 7–9</xref><xref ref-type="fig" rid="F4">, 10–12</xref></tp:nomenclature><tp:treatment-sec sec-type="type material" id="SECID0E6MAC"><title>Type material.</title><p>
            <bold><italic>Holotype</italic></bold>: ♂, China: Yunnan: Lushui County: Pianma Township, <named-content xmlns:xlink="http://www.w3.org/1999/xlink" content-type="dwc:verbatimCoordinates" xlink:type="simple"><named-content content-type="geo-json" specific-use="{&#34;type&#34;:&#34;Point&#34;,&#34;coordinates&#34;:[98.666510,25.993630]}" id="NCID0ENNAC" xlink:type="simple">25.99363°N, 98.66651°E</named-content></named-content>, 2470 m, 14 May 2005, C. Griswold. <bold><italic>Paratypes</italic></bold>: 1♂,4♀, the same data as holotype.</p></tp:treatment-sec><tp:treatment-sec sec-type="etymology" id="SECID0EYNAC"><title>Etymology.</title><p>The specific name refers to the type locality, Lushui County.</p></tp:treatment-sec><tp:treatment-sec sec-type="diagnosis" id="SECID0E4NAC"><title>Diagnosis.</title><p>The male of the new species can be distinguished from all known congeneric species in ventral view of palpal organ by: embolus short, spatuliform; genital bulb without distinct posterior lobe; tibial apophysis extends to the top of genital bulb; embolus about 1/2 length of genital bulb. The female of the new species can be distinguished from all known congeneric species by: epigynum about circular; copulatory openings transverse.</p></tp:treatment-sec><tp:treatment-sec sec-type="description" id="SECID0ECOAC"><title>Description.</title><p>
            <bold>Male (holotype)</bold>: Total length 4.60. Cephalothorax 2.15 long, 1.75 wide. Abdomen 2.35 long, 1.50 wide. Clypeus height 0.10. Carapace black-brown, with black margin, basal area of each eye, anterior and lateral margins of ocular area black. Thoracic region with two longitudinal dark bands. Marginal areas of carapace, anterior and lateral margins of ocular area densely covered with white hair; ocular area with thick dark brown hair; fovea short, longitudinal and black; cervical groove indistinct, radial groove dark brown. Sternum oval, covered with short brown hair, central area bulged, light yellow with gray edge. Clypeus narrow, height less than the radius of <abbrev xmlns:xlink="http://www.w3.org/1999/xlink" xlink:title="anterior median eyes" id="ABBRID0EKOAC" xlink:type="simple">AME</abbrev>, light brown, promargin with white hair. Chelicerae dark brown, with brown hair, two promarginal and one retromarginal teeth (Fig. <xref ref-type="fig" rid="F2">6</xref>). Labium brown with brown hair, terminal area lightly colored. Palp and legs brown, legs with clear dark brown annuli. Eye sizes and interdistances: <abbrev xmlns:xlink="http://www.w3.org/1999/xlink" xlink:title="anterior eye row" id="ABBRID0EROAC" xlink:type="simple">AER</abbrev> 1.50, <abbrev xmlns:xlink="http://www.w3.org/1999/xlink" xlink:title="posterior eye row" id="ABBRID0EUOAC" xlink:type="simple">PER</abbrev> 1.40, <abbrev xmlns:xlink="http://www.w3.org/1999/xlink" xlink:title="anterior lateral eyes" id="ABBRID0EXOAC" xlink:type="simple">ALE</abbrev> 0.25, <abbrev xmlns:xlink="http://www.w3.org/1999/xlink" xlink:title="posterior lateral eyes" id="ABBRID0E1OAC" xlink:type="simple">PLE</abbrev> 0.15, <abbrev xmlns:xlink="http://www.w3.org/1999/xlink" xlink:title="anterior median eyes" id="ABBRID0E4OAC" xlink:type="simple">AME</abbrev> 0.50, EFL1.00. Measurements of legs: I 5.00 (1.50, 2.00, 1.00, 0.50), II 3.75 (1.00, 1.50, 0.75, 0.50), III 4.50 (1.50, 1.50, 1.00, 0.50), IV 4.25 (1.25, 1.50, 1.00, 0.50). Leg formula: 1342. Abdomen long oval, black to yellow brown, cardiac pattern long bar-shaped, muscular impressions clearly visible, posterior area of abdomen with six arc-shaped darker bands. <!--PageBreak--><!--PageBreak-->Abdominal ventral: anterior area light brown, median area with one black longitudinal stripe, lateral areas with scattered grayish-black patches. Spinnerets brown.</p><p>Male palp (Figs <xref ref-type="fig" rid="F1">2–3</xref>, <xref ref-type="fig" rid="F2">4–5</xref>): tibia longer than wide in ventral view, with several long prolateral macrosetae in retrolateral view. Genital bulb with membrane structure. Embolus slender and about 1/2 length of genital bulb, originates from the position of 10:00 o’clock, its tip reaches to the position of 13:00 o’clock in ventral view. Bulb squat, median portion widest. Sperm ducts obvious, its diameter about 1/6 width of bulb.</p><fig id="F1" position="float" orientation="portrait"><label>Figures 1–3.</label><caption><p>
          <italic><tp:taxon-name><tp:taxon-name-part taxon-name-part-type="genus">Yaginumaella</tp:taxon-name-part> <tp:taxon-name-part taxon-name-part-type="species">lushuiensis</tp:taxon-name-part></tp:taxon-name></italic> sp. n. <bold>1</bold> male body, dorsal view <bold>2</bold> male palp, retrolateral view <bold>3</bold> male palp, ventral view. Scale bars: (<bold>1</bold>) 0.5 mm; (<bold>2, 3</bold>) 0.1 mm.</p></caption><graphic xmlns:xlink="http://www.w3.org/1999/xlink" xlink:href="zookeys-620-057-g001.jpg" position="float" orientation="portrait" xlink:type="simple" id="oo_104662.jpg"/></fig><fig id="F2" position="float" orientation="portrait"><label>Figures 4–6.</label><caption><p>
          <italic><tp:taxon-name><tp:taxon-name-part taxon-name-part-type="genus">Yaginumaella</tp:taxon-name-part> <tp:taxon-name-part taxon-name-part-type="species">lushuiensis</tp:taxon-name-part></tp:taxon-name></italic> sp. n. <bold>4</bold> male palp ventral view <bold>5</bold> male palp, retrolateral view <bold>6</bold> left chelicera, posterior view. Scale bars: 0.1 mm.</p></caption><graphic xmlns:xlink="http://www.w3.org/1999/xlink" xlink:href="zookeys-620-057-g002.jpg" position="float" orientation="portrait" xlink:type="simple" id="oo_104663.jpg"/></fig><p>
            <bold>Female</bold>: Total length 5.00. Cephalothorax 2.40 long, 2.00 wide. Abdomen 2.60 long, 2.10 wide. Clypeus 0.15 high. Eye sizes and interdistances: <abbrev xmlns:xlink="http://www.w3.org/1999/xlink" xlink:title="anterior median eyes" id="ABBRID0EQBAE" xlink:type="simple">AME</abbrev> 0.50, <abbrev xmlns:xlink="http://www.w3.org/1999/xlink" xlink:title="anterior lateral eyes" id="ABBRID0ETBAE" xlink:type="simple">ALE</abbrev> 0.25, <abbrev xmlns:xlink="http://www.w3.org/1999/xlink" xlink:title="posterior lateral eyes" id="ABBRID0EWBAE" xlink:type="simple">PLE</abbrev> 0.15, <abbrev xmlns:xlink="http://www.w3.org/1999/xlink" xlink:title="anterior eye row" id="ABBRID0EZBAE" xlink:type="simple">AER</abbrev> 1.60, <abbrev xmlns:xlink="http://www.w3.org/1999/xlink" xlink:title="posterior eye row" id="ABBRID0E3BAE" xlink:type="simple">PER</abbrev> 1.40, EL1.00. Legs yellow. Leg spinnation the same as male. Measurements of legs: I 4.85 (1.50, 1.85, 0.75, 0.75), II 3.85 (1.30, 1.30, 0.75, 0.50), III 4.75 (1.75, 1.3, 1.00, 0.75), IV 4.5 (1.25, 1.75, 1.00, 0.50). Leg formula: 1342. Other morphological characteristics the same as male except more pale in color.</p><p>Epigyne (Figs <xref ref-type="fig" rid="F3">8–9</xref>, <xref ref-type="fig" rid="F4">10–11</xref>) longer than wide, with two distinct anterior hoods. copulatory openings almost u-shaped, far away from the hoods. Copulatory ducts indistinct. Spermathecae big, squat, close to each other.</p><fig id="F3" position="float" orientation="portrait"><label>Figures 7–9.</label><caption><p>
          <italic><tp:taxon-name><tp:taxon-name-part taxon-name-part-type="genus">Yaginumaella</tp:taxon-name-part> <tp:taxon-name-part taxon-name-part-type="species">lushuiensis</tp:taxon-name-part></tp:taxon-name></italic> sp. n. <bold>7</bold> female body, dorsal view <bold>8</bold> epigyne, ventral view <bold>9</bold> vulva, dorsal view. Scale bars: (<bold>7</bold>) 0.5 mm; (<bold>8, 9</bold>) 0.1 mm.</p></caption><graphic xmlns:xlink="http://www.w3.org/1999/xlink" xlink:href="zookeys-620-057-g003.jpg" position="float" orientation="portrait" xlink:type="simple" id="oo_104664.jpg"/></fig><fig id="F4" position="float" orientation="portrait"><label>Figures 10–12.</label><caption><p>
          <italic><tp:taxon-name><tp:taxon-name-part taxon-name-part-type="genus">Yaginumaella</tp:taxon-name-part> <tp:taxon-name-part taxon-name-part-type="species">lushuiensis</tp:taxon-name-part></tp:taxon-name></italic> sp. n. <bold>10</bold> vulva, dorsal view <bold>11</bold> epigynum, ventral view <bold>12</bold> left chelicera, posterior view. Scale bars: 0.1 mm.</p></caption><graphic xmlns:xlink="http://www.w3.org/1999/xlink" xlink:href="zookeys-620-057-g004.jpg" position="float" orientation="portrait" xlink:type="simple" id="oo_104665.jpg"/></fig></tp:treatment-sec><tp:treatment-sec sec-type="variation" id="SECID0EHEAE"><title>Variation.</title><p>The male length 4.60–4.80 (n = 2) and the female length 4.80–5.60 (n = 4).</p></tp:treatment-sec><tp:treatment-sec sec-type="distribution" id="SECID0EMEAE"><title>Distribution.</title><p>China (Yunnan).</p></tp:treatment-sec></tp:taxon-treatment>
