# Supplementary material for: Two new species of Yaginumaella, Prószyński 1976 from Yunnan, China (Araneae, Salticidae)
Source: Zookeys. 2016 Sep 29;(620):57–66. doi: 10.3897/zookeys.620.7895 (PMC5102422; doi:10.3897/zookeys.620.7895)
Supplement: XML Treatment for Yaginumaella pseudoflexa [file zookeys.620.7895-treatment3.xml]

<!DOCTYPE tp:taxon-treatment
  PUBLIC "-//TaxonX//DTD Taxonomic Treatment Publishing DTD v0 20100105//EN" "tax-treatment-NSO.dtd">
<tp:taxon-treatment xmlns:tp="http://www.plazi.org/taxpub"><tp:treatment-meta><kwd-group><label>Taxon classification</label><kwd><named-content content-type="kingdom">Animalia</named-content></kwd><kwd><named-content content-type="order">Araneae</named-content></kwd><kwd><named-content content-type="family">Salticidae</named-content></kwd></kwd-group><mixed-citation publication-type="journal"><person-group><name><surname>Liu</surname><given-names>Wang</given-names></name><name><surname>Yang</surname><given-names>Su-Fang</given-names></name><name><surname>Peng</surname><given-names>Xian-Jin</given-names></name></person-group><article-title>Two new species of <italic><tp:taxon-name><tp:taxon-name-part taxon-name-part-type="genus">Yaginumaella</tp:taxon-name-part></tp:taxon-name></italic>, Prószyński 1976 from Yunnan, China (<tp:taxon-name><tp:taxon-name-part taxon-name-part-type="order">Araneae</tp:taxon-name-part></tp:taxon-name>, <tp:taxon-name><tp:taxon-name-part taxon-name-part-type="family">Salticidae</tp:taxon-name-part></tp:taxon-name>)</article-title><source>Zookeys</source><day>29</day><month>9</month><year>2016</year><volume>2016</volume><issue>620</issue><fpage>57</fpage><lpage>66</lpage><pub-id pub-id-type="doi">10.3897/zookeys.620.7895</pub-id></mixed-citation></tp:treatment-meta><tp:nomenclature><tp:taxon-name>
            <tp:taxon-name-part taxon-name-part-type="genus">Yaginumaella</tp:taxon-name-part>
            <tp:taxon-name-part taxon-name-part-type="species">pseudoflexa</tp:taxon-name-part>
            <object-id xmlns:xlink="http://www.w3.org/1999/xlink" content-type="zoobank" xlink:type="simple">http://zoobank.org/0268AF85-0001-4F73-B2DA-D90232A13381</object-id>
          </tp:taxon-name><tp:taxon-status xmlns:xlink="http://www.w3.org/1999/xlink" xlink:type="simple">sp. n.</tp:taxon-status><xref ref-type="fig" rid="F5">Figs 13–15</xref><xref ref-type="fig" rid="F6">, 16–18</xref><xref ref-type="fig" rid="F7">, 19–21</xref><xref ref-type="fig" rid="F8">, 22–24</xref><!--PageBreak--></tp:nomenclature><tp:treatment-sec sec-type="type material" id="SECID0EGGAE"><title>Type material.</title><p>
            <bold><italic>Holotype</italic></bold>: ♂, China: Yunnan: Lushui County: Pianma Township, <named-content xmlns:xlink="http://www.w3.org/1999/xlink" content-type="dwc:verbatimCoordinates" xlink:type="simple"><named-content content-type="geo-json" specific-use="{&#34;type&#34;:&#34;Point&#34;,&#34;coordinates&#34;:[98.617040,25.993630]}" id="NCID0EUGAE" xlink:type="simple">25.99363°N, 98.61704°E</named-content></named-content>,1780 m, along the road in town 15 May 2005, G. Tang. <bold><italic>Paratypes</italic></bold>: 1♂, 3♀, the same data as holotype.</p></tp:treatment-sec><tp:treatment-sec sec-type="etymology" id="SECID0E6GAE"><title>Etymology.</title><p>The specific name is the combination of the Latin prefix “<italic>pseudo</italic>” and “<italic>flexa</italic>”, referring to the similarity of the new species to <italic><tp:taxon-name><tp:taxon-name-part taxon-name-part-type="genus">Yaginumaella</tp:taxon-name-part> <tp:taxon-name-part taxon-name-part-type="species">flexa</tp:taxon-name-part></tp:taxon-name></italic> Song and Chai, 1992.</p></tp:treatment-sec><tp:treatment-sec sec-type="diagnosis" id="SECID0ETHAE"><title>Diagnosis.</title><p>The male of this new species can be separated from all known congeneric species in ventral view of palpal organ by: basal portion of embolus touches the margin of genital bulb; distal portion of tibial apophysis covers the posterior margin of cymbium and far away from the margin of genital bulb. The female of this new species can be separated from all known congeneric species by: epigynum about as long as wide; copulatory openings almost parentheses-shaped; hoods locate above the outside area of the copulatory openings.</p></tp:treatment-sec><tp:treatment-sec sec-type="description" id="SECID0EYHAE"><title>Description.</title><p>
            <bold>Male (Holotype)</bold>: Total length 5.40. Cephalothorax 2.60 long, 1.90 wide; Abdomen 2.80 long, 1.70 wide. Clypeus 0.15 high. Carapace brown, with black margin, basal area of each eye, anterior and lateral margins of ocular area black; Marginal areas of carapace and thoracic region with one longitudinal yellow brown band. Marginal areas of carapace, anterior margin of ocular area densely covered with white hair, sparsely covered with brown hairs; fovea short, longitudinal and reddish-<!--PageBreak-->brown; cervical groove indistinct, radial groove dark brown. Sternum scutiform, covered with short brown hair, dark brown with gray edge. Clypeus dark brown, with long brown setae. Promargin with dense hair. Chelicerae brown to dark brown, with brown hair; 2 promarginal and 1 retromarginal teeth (Figs <xref ref-type="fig" rid="F6">18</xref>). Labium dark brown, terminal brown, with dark brown hair. Endites base brown, terminal yellow brown, with dense dark brown hair. Legs yellow brown to dark brown; leg I dark brown, I and II spina<!--PageBreak-->tion v 2-2-2, I and II spination v 2-2. Measurements of legs: I 4.55 (1.65, 2.20, 1.00, 0.70), II 4.80 (1.60, 1.80, 0.80, 0.60), III 4.90 (1.60, 1.60, 1.00, 0.70), IV 5.40 (1.75, 1.75, 1.20, 0.70). Leg formula: 4321. Abdomen oval, yellow brown, with 6 muscular impressions; lateral areas with two grayish-black longitudinal stripes and scattered black diagonal patches. Posterior area of abdomen with arc-shaped and dentiform dark <!--PageBreak-->bands; ventral yellowish-white, with scattered grayish-black patches; median area with one black longitudinal stripe, lateral areas with scattered black diagonal patches. Spinnerets black-brown.</p><p>Male palp (Figs <xref ref-type="fig" rid="F5">14–15</xref>, <xref ref-type="fig" rid="F6">16–17</xref>): tibia longer than wide in ventral view, with several long prolateral macrosetae in retrolateral view. Genital bulb with membrane structure. Embolus slender and sinuous, nearly as long as genital bulb, originates from the position of 9:00 o’clock, its tip reaches to the position of 14:00 o’clock in ventral view. Bulb squat, median portion widest. Sperm ducts obvious, its diameter about 1/3 width of bulb.</p><fig id="F5" position="float" orientation="portrait"><label>Figures 13–15.</label><caption><p>
          <italic><tp:taxon-name><tp:taxon-name-part taxon-name-part-type="genus">Yaginumaella</tp:taxon-name-part> <tp:taxon-name-part taxon-name-part-type="species">pseudoflexa</tp:taxon-name-part></tp:taxon-name></italic> sp. n. <bold>13</bold> male body, dorsal view <bold>14</bold> male palp, retrolateral view <bold>15</bold> male palp, ventral view. Scale bars: (<bold>13</bold>) 0.5 mm; (<bold>14, 15</bold>) 0.1 mm.</p></caption><graphic xmlns:xlink="http://www.w3.org/1999/xlink" xlink:href="zookeys-620-057-g005.jpg" position="float" orientation="portrait" xlink:type="simple" id="oo_104666.jpg"/></fig><fig id="F6" position="float" orientation="portrait"><label>Figures 16–18.</label><caption><p>
          <italic><tp:taxon-name><tp:taxon-name-part taxon-name-part-type="genus">Yaginumaella</tp:taxon-name-part> <tp:taxon-name-part taxon-name-part-type="species">pseudoflexa</tp:taxon-name-part></tp:taxon-name></italic> sp. n. <bold>16</bold> male palp, retrolateral view <bold>17</bold> male palp, ventral view <bold>18</bold> left chelicera, posterior view. Scale bars: 0.1 mm.</p></caption><graphic xmlns:xlink="http://www.w3.org/1999/xlink" xlink:href="zookeys-620-057-g006.jpg" position="float" orientation="portrait" xlink:type="simple" id="oo_104667.jpg"/></fig><p>
            <bold>Female</bold>: Total length 5.40, Cephalothorax 2.40 long, 1.85 wide. Abdomen 3.00 long, 1.90 wide. Clypeus 0.15 high. Eye sizes and interdistances: <abbrev xmlns:xlink="http://www.w3.org/1999/xlink" xlink:title="anterior median eyes" id="ABBRID0EWKAE" xlink:type="simple">AME</abbrev> 0.50, <abbrev xmlns:xlink="http://www.w3.org/1999/xlink" xlink:title="anterior lateral eyes" id="ABBRID0EZKAE" xlink:type="simple">ALE</abbrev> 0.30, <abbrev xmlns:xlink="http://www.w3.org/1999/xlink" xlink:title="posterior lateral eyes" id="ABBRID0E3KAE" xlink:type="simple">PLE</abbrev> 0.25, <abbrev xmlns:xlink="http://www.w3.org/1999/xlink" xlink:title="anterior eye row" id="ABBRID0E6KAE" xlink:type="simple">AER</abbrev> 1.65, <abbrev xmlns:xlink="http://www.w3.org/1999/xlink" xlink:title="posterior eye row" id="ABBRID0ECLAE" xlink:type="simple">PER</abbrev> 1.55, EFL1.00. Measurements of legs: I 4.30 (1.40, 1.70, 0.70, 0.50), II 3.90 (1.30, 1.05, 0.06, 0.50), III 4.80 (1.40, 1.70, 0.90, 0.80), IV 5.20 (1.60, 1.90, 1.00, 0.70). Leg formula: 4312. Other morphological characteristics the same as male, but lightly colored.</p><p>Epigyne (Figs <xref ref-type="fig" rid="F7">20–21</xref>, <xref ref-type="fig" rid="F8">22–23</xref>) as long as wide, with two distinct anterior hoods. Copulatory openings almost parentheses-shaped, far away from the hoods. Copulatory ducts thick and sinuous. Spermathecae big, squat, close to each other.</p><fig id="F7" position="float" orientation="portrait"><label>Figures 19–21.</label><caption><p>
          <italic><tp:taxon-name><tp:taxon-name-part taxon-name-part-type="genus">Yaginumaella</tp:taxon-name-part> <tp:taxon-name-part taxon-name-part-type="species">pseudoflexa</tp:taxon-name-part></tp:taxon-name></italic> sp. n. <bold>19</bold> female body, dorsal view <bold>20</bold> epigynum, ventral view <bold>21</bold> vulva, dorsal view. Scale bars: 0.1 mm.</p></caption><graphic xmlns:xlink="http://www.w3.org/1999/xlink" xlink:href="zookeys-620-057-g007.jpg" position="float" orientation="portrait" xlink:type="simple" id="oo_104668.jpg"/></fig><fig id="F8" position="float" orientation="portrait"><label>Figures 22–24.</label><caption><p>
          <italic><tp:taxon-name><tp:taxon-name-part taxon-name-part-type="genus">Yaginumaella</tp:taxon-name-part> <tp:taxon-name-part taxon-name-part-type="species">pseudoflexa</tp:taxon-name-part></tp:taxon-name></italic> sp. n. <bold>22</bold> epigynum, ventral view <bold>23</bold> vulva, dorsal view <bold>24</bold> left chelicerae, posterior view. Scale bars: 0.1 mm.</p></caption><graphic xmlns:xlink="http://www.w3.org/1999/xlink" xlink:href="zookeys-620-057-g008.jpg" position="float" orientation="portrait" xlink:type="simple" id="oo_104669.jpg"/></fig><fig id="F9" position="float" orientation="portrait"><label>Figures 25.</label><caption><p>Localities of new <italic><tp:taxon-name><tp:taxon-name-part taxon-name-part-type="genus">Yaginumaella</tp:taxon-name-part></tp:taxon-name></italic> species from China.</p></caption><graphic xmlns:xlink="http://www.w3.org/1999/xlink" xlink:href="zookeys-620-057-g009.jpg" position="float" orientation="portrait" xlink:type="simple" id="oo_104670.jpg"/></fig></tp:treatment-sec><tp:treatment-sec sec-type="variation" id="SECID0E4NAE"><title>Variation.</title><p>The male length 4.30–5.40 (n = 2) and the female length 4.80–5.80. (n = 3).</p></tp:treatment-sec><tp:treatment-sec sec-type="distribution" id="SECID0ECOAE"><title>Distribution.</title><p>China (Yunnan).</p><!--PageBreak--></tp:treatment-sec></tp:taxon-treatment>
